# Supplementary material for: Low-Density Lipoprotein Receptor Is a Key Driver of Aggressiveness in Thyroid Tumor Cells
Source: Int J Mol Sci. 2023 Jul 6;24(13):11153. doi: 10.3390/ijms241311153 (PMC10342163; doi:10.3390/ijms241311153)
Supplement: Supplementary file 1 [file ijms-24-11153-s001.zip]

Archive with 1 entries (1 files):
- ijms-2450077-supplementary.pdf
